# Supplementary material for: Identifying source populations for the reintroduction of the Eurasian beaver, Castor fiber L. 1758, into Britain: evidence from ancient DNA
Source: Sci Rep. 2018 Feb 9;8:2708. doi: 10.1038/s41598-018-21173-8 (PMC5807398; doi:10.1038/s41598-018-21173-8)
Supplement: Supplementary file 2 — Dataset 1 [file 41598_2018_21173_MOESM2_ESM.xlsx]

## Sheet: SI Table S2 
Accession Number	ID	Reference	Tissue type	Modern/Ancient	Analyses. Be - Beast, N - Network, P - Population Expansion	Haplotype	Clade	Putative Subspecies	Locality1	Locality2	Upper bound (cal BP)	Lower Bound (cal BP)	Median Date (cal BP)
MG773796	MM002	This study	Bone - Maxilla	A	Be/P	-	Western	N/A	Burwell Fen	GB	4812	4973	4892.5
MG773797	MM003	This study	Bone - Mandible	A	N/P	-	Western	N/A	Fen	GB	-	-	Unknown
MG773798	MM004	This study	Bone - Mandible	A	Be/P	-	Western	N/A	Gough's Cave	GB	11405	11989	11697
MG773799	MM005	This study	Bone - Maxilla	A	Be/P	-	Western	N/A	Gough's cave	GB	11836	12386	12111
MG773800	MM006	This study	Bone - Humerus	A	N/P	-	Western	N/A	Sunhole Cave	GB	-	-	Unknown
MG773801	MM007	This study	Bone - Maxilla	A	N/P	-	Western	N/A	Wet Sink	GB	-	-	Unknown
MG773802	MM008	This study	Bone - Mandible	A	Be/P	-	Western	N/A	Somersham Fen	GB	4569	4829	4699
MG773803	MM015	This study	Bone - Maxilla	A	Be/P	-	Western	N/A	Allermoor, Somerset Levels	GB	5326	5583	5454.5
MG773804	MM025	This study	Bone - Mandible	A	N/P	-	Western	N/A	Fen	GB	-	-	Unknown
MG773805	MM026	This study	Bone - Mandible	A	B/Be/P	-	Western	N/A	Burwell Fen	GB	5205	5210	5207.5
MG773806	MM028	This study	Bone - Mandible	A	Be/P	-	Western	N/A	Burwell Fen	GB	4767	4783	4775
MG773807	MM030	This study	Bone - Mandible	A	N/P	-	Western	N/A	Reach Fen	GB	-	-	Unknown
MG773808	MM031	This study	Bone - Maxilla	A	Be/P	-	Western	N/A	Reach Fen	GB	4807	4960	4883.5
MG773809	MM033	This study	Bone - Mandible	A	Be/P	-	Western	N/A	Swaffham Fen	GB	2211	2466	2338.5
MG773810	MM049	This study	Bone - Mandible	A	N/P	-	Western	N/A	Swaffham Fen	GB	-	-	Unknown
MG773811	MM051	This study	Bone - Maxilla	A	Be/P	-	Western	N/A	Burwell Fen	GB	4755	4813	4784
MG773812	MM061	This study	Bone - Mandible	A	Be/P	-	Western	N/A	Burwell Fen	GB	4247	4418	4332.5
AY623632	-	Ducroz et al. 2005	Unknown	M	Be/N	bi1	Eastern	biruli	Bulgan-gol, Chovd Ajmak	Mongolia	0	0	0
AY623633	-	Ducroz et al. 2005	Unknown	M	Be/N	bi2	Eastern	biruli	Bulgan-gol, Chovd Ajmak	Mongolia	0	0	0
AY623634	-	Ducroz et al. 2005	Unknown	M	Be/N	bi3	Eastern	biruli	Bulgan-gol, Chovd Ajmak	Mongolia	0	0	0
AY623635	-	Ducroz et al. 2005	Unknown	M	Be/N	po1	Eastern	pohlei	Konda River, Kondiskyj Zakaznik	Russia	0	0	0
AY623636	-	Ducroz et al. 2005	Unknown	M	B/Be/N	po2	Eastern	pohlei	Konda River, Kondiskyj Zakaznik	Russia	0	0	0
AY623637	-	Ducroz et al. 2005	Unknown	M	Be/N	tu1	Eastern	tuvinicus	Azas River, Tyva Republic	Russia	0	0	0
AY623638	-	Ducroz et al. 2005	Unknown	M	Be/N	tu2	Eastern	tuvinicus	Azas River, Tyva Republic	Russia	0	0	0
AY623639	-	Ducroz et al. 2005	Unknown	M	Be/N	tu3	Eastern	tuvinicus	Azas River, Tyva Republic	Russia	0	0	0
AY623640	-	Ducroz et al. 2005	Unknown	M	Be/N	tu4	Eastern	tuvinicus	Azas River, Tyva Republic	Russia	0	0	0
AY623641	-	Ducroz et al. 2005	Unknown	M	Be/N	in1	Eastern	belorussicus/orientoeuropaeus	Orël Refion	Russia	0	0	0
AY623642	-	Ducroz et al. 2005	Unknown	M	Be/N	in2	Eastern	belorussicus/orientoeuropaeus	Various	Lithuania	0	0	0
AY623643	-	Ducroz et al. 2005	Unknown	M	Be/N	in3	Eastern	belorussicus/orientoeuropaeus	Kirsna, Kaunas	Lithuania	0	0	0
DQ088700	-	Durka et al. 2005	Unknown	M	Be/N/P	al1	Western	albicus	Elbe	Germany	0	0	0
DQ088701	-	Durka et al. 2005	Unknown	M	Be/N/P	al2	Western	albicus	Elbe	Germany	0	0	0
DQ088702	-	Durka et al. 2005	Unknown	M	Be/N/P	fi1	Western	fiber	Telemark	Norway	0	0	0
DQ088703	-	Durka et al. 2005	Unknown	M	Be/N/P	ga1	Western	galliae	Seine/Rhone	France	0	0	0
HG915912	-	Horn et al. 2014	Unknown	A	Be/N/P	NOR1	South_Scandinavia	N/A	Ruskeneset, Bergen, Hordaland	Norway	2368	3387	2877.5
HG915913	-	Horn et al. 2014	Unknown	A	Be/N/P	NOR2	South_Scandinavia	N/A	Sauehelleren, Aukra, Møre og Romsdal	Norway	1510	3750	2630
HG915914	-	Horn et al. 2014	Unknown	A	Be/N/P	NOR3	South_Scandinavia	N/A	Dalen, Rissa, Sør-Trøndelag	Norway	3750	5950	4850
HG915915	-	Horn et al. 2014	Unknown	A	Be/N/P	NOR4	South_Scandinavia	N/A	Skipshelleren, Vaksdal, Hordaland	Norway	3481	3966	3723.5
HG915916	-	Horn et al. 2014	Unknown	A	Be/N	NOR5	Eastern	N/A	Mortensnes, Nesseby, Finnmark	Norway	5950	6450	6200
HG915917	-	Horn et al. 2014	Unknown	A	Be/N/P	NOR6	South_Scandinavia	N/A	Skylehammeren, Ålesund	Norway	2950	5750	4350
HG915918	-	Horn et al. 2014	Unknown	A	Be/N/P	NOR7	South_Scandinavia	N/A	Ullshelleren, Odda, Hordaland	Norway	1350	1950	1650
HG915919	-	Horn et al. 2014	Unknown	A	Be/N	NOR8	Eastern	N/A	Mestersanden, Sør-Varanger, Finnmark	Norway	1600	1800	1700
HG915920	-	Horn et al. 2014	Unknown	A	Be/N	NOR9	Eastern	N/A	Kjelmøy, Sør-Varanger, Finnmark	Norway	950	1750	1350
HG915921	-	Horn et al. 2014	Unknown	A	Be/N	ROU1	Danube	N/A	Pietrele	Romania	6170	6320	6245
HG915922	-	Horn et al. 2014	Unknown	A	Be/N	ROU2	Danube	N/A	Pietrele	Romania	6170	6320	6245
HG915923	-	Horn et al. 2014	Unknown	A	Be/N	ROU3	Danube	N/A	Pietrele	Romania	6170	6320	6245
HG915924	-	Horn et al. 2014	Unknown	A	Be/N	ROU4	Danube	N/A	Pietrele	Romania	6170	6320	6245
HG915925	-	Horn et al. 2014	Unknown	A	Be/N	ROU5	Danube	N/A	Pietrele	Romania	6170	6320	6245
HG915926	-	Horn et al. 2014	Unknown	A	Be/N/P	GER1	Western	N/A	Zigeunerfels, Sigmaringen	Germany	10850	10950	10900
HG915927	-	Horn et al. 2014	Unknown	A	Be/N/P	GER2	Western	N/A	Leipzig-Connewitz	Germany	2050	2550	2300
HG915928	-	Horn et al. 2014	Unknown	A	Be/N/P	GER3	Western	N/A	Leipzig-Connewitz	Germany	2050	2550	2300
HG915929	-	Horn et al. 2014	Unknown	A	Be/N/P	POL2	Western	N/A	Gluchowo	Poland	2450	3250	2850
HG915930	-	Horn et al. 2014	Unknown	A	Be/N	POL3	Eastern	N/A	Gluchowo	Poland	650	1050	850
HG915931	-	Horn et al. 2014	Unknown	A	Be/N	POL4	Eastern	N/A	Gluchowo	Poland	650	1050	850
HG915932	-	Horn et al. 2014	Unknown	A	Be/N/P	POL6	Western	N/A	Bydgoszcz	Poland	650	1050	850
HG915933	-	Horn et al. 2014	Unknown	A	Be/N/P	POL7	Western	N/A	Bydgoszcz	Poland	650	1050	850
HG915934	-	Horn et al. 2014	Unknown	A	Be/N/P	POL8	Western	N/A	Gdansk	Poland	650	1050	850
HG915935	-	Horn et al. 2014	Unknown	A	Be/N/P	POL9	Western	N/A	Mniszek	Poland	350	450	400
HG915936	-	Horn et al. 2014	Unknown	A	Be/N/P	POL10	Western	N/A	Mniszek	Poland	350	450	400
HG915937	-	Horn et al. 2014	Unknown	A	Be/N/P	POL11	Western	N/A	Starorypin	Poland	650	1050	850
HG915938	-	Horn et al. 2014	Unknown	A	Be/N/P	POL12	Western	N/A	Zolte	Poland	650	1050	850
HG915939	-	Horn et al. 2014	Unknown	A	Be/N	RUS1	Eastern	N/A	Rostislavl	Russia	1000	10000	5500
HG915940	-	Horn et al. 2014	Unknown	A	Be/N	RUS2	Eastern	N/A	Rostislavl	Russia	1000	10000	5500
HG915941	-	Horn et al. 2014	Unknown	A	Be/N	RUS4	Eastern	N/A	Ivanovskoe, cloij 2	Russia	6260	6690	6475
HG915942	-	Horn et al. 2014	Unknown	A	Be/N	RUS6	Eastern	N/A	Ivanovskoe, cloij 4	Russia	9600	9700	9650
HG915943	-	Horn et al. 2014	Unknown	A	Be/N	RUS8	Eastern	N/A	4759/10740, Stanovoe-4	Russia	1000	10000	5500
HG915944	-	Horn et al. 2014	Unknown	A	Be/N/P	AUT1	Western	N/A	Bernhardsthal, “W/41 Verf.A”	Austria	1575	1950	1762.5
HG915945	-	Horn et al. 2014	Unknown	A	Be/N/P	AUT2	Western	N/A	Traismauer	Austria	1575	1950	1762.5
HG915946	-	Horn et al. 2014	Unknown	A	Be/N/P	AUT3	Western	N/A	Traismauer	Austria	1575	1950	1762.5
HG915947	-	Horn et al. 2014	Unknown	A	Be/N/P	AUT4	Western	N/A	Stillfried	Austria	3450	3550	3500
HG915948	-	Horn et al. 2014	Unknown	A	Be/N/P	AUT5	Western	N/A	Melk-Winden	Austria	6450	6750	6600
HG915949	-	Horn et al. 2014	Unknown	A	Be/N/P	AUT6	Western	N/A	Kamegg	Austria	6450	6750	6600
HG915950	-	Horn et al. 2014	Unknown	A	Be/N/P	ITA1	Western	N/A	Ganglegg, Sluderno	Italy	2050	3550	2800
HG915951	-	Horn et al. 2014	Unknown	A	N/P	CZE1	Western	N/A	Krtiny, Byciskala Cave	Czech Republic	1000	10000	5500
HQ880649	-	Horn et al. 2012	Unknown	A	Be/N/P	Nsea2	Western	N/A	Northsea, West of Bruine Bank	North Sea	10400	10515	10457.5
HQ880650	-	Horn et al. 2012	Unknown	A	Be/N/P	Nsea1	Western	N/A	Nordsee, Eurogeul/Maasvlakte	North Sea	8000	15000	11500
HQ880651	-	Horn et al. 2012	Unknown	A	Be/N/P	Nsea3	Western	N/A	Northsea, West of Bruine Bank	North Sea	8000	15000	11500
HQ880652	-	Horn et al. 2012	Unknown	A	Be/N/P	POL1	Western	N/A	Gluchowo	Poland	2450	3250	2850
HQ880653	-	Horn et al. 2012	Unknown	A	Be/N/P	POL5	Western	N/A	Ostrow Lednicki	Poland	650	1050	850
HQ880654	-	Horn et al. 2012	Unknown	A	Be/N	RUS5	Eastern	N/A	Ivanovskoe, cloij 3	Russia	8500	8700	8600
HQ880655	-	Horn et al. 2012	Unknown	A	Be/N	RUS3	Eastern	N/A	Ivanovskoe, cloij 1	Russia	5000	5830	5415
HQ880656	-	Horn et al. 2012	Unknown	A	Be/N	RUS7	Eastern	N/A	Ivanovskoe, cloij 4	Russia	9600	9700	9650
KJ670496	-	Senn et al. 2014	Unknown	M	Be/N	nh2	Eastern	belorussicus	Dnepr and Neman River Basins	Belarus	0	0	0
KJ670497	-	Senn et al. 2014	Unknown	M	Be/N/P	nh3	Western	belorussicus	Dnepr and Neman River Basins	Belarus	0	0	0
KJ670498	-	Senn et al. 2014	Unknown	M	Be/N/P	nh4	Western	belorussicus	Dnepr and Neman River Basins	Belarus	0	0	0
KJ670499	-	Senn et al. 2014	Unknown	M	Be/N	nh5	Eastern	belorussicus	Dnepr and Neman River Basins	Belarus	0	0	0
KC693753	-	Biedryzcka et al. (2014)	Unknown	M	N/P	CF1	Western	-	-	Poland	0	0	0
KC693754	-	Biedryzcka et al. (2014)	Unknown	M	N	CF2	Eastern	-	-	Poland	0	0	0
KC693755	-	Biedryzcka et al. (2014)	Unknown	M	N/P	CF3	Western	-	-	Poland	0	0	0
KC693756	-	Biedryzcka et al. (2014)	Unknown	M	N/P	CF4	Western	-	-	Poland	0	0	0
KC693757	-	Biedryzcka et al. (2014)	Unknown	M	N/P	CF5	Western	-	-	Poland	0	0	0
KC693758	-	Biedryzcka et al. (2014)	Unknown	M	N	CF6	Eastern	-	-	Poland	0	0	0
KC693759	-	Biedryzcka et al. (2014)	Unknown	M	N	CF7	Eastern	-	-	Poland	0	0	0
KC693760	-	Biedryzcka et al. (2014)	Unknown	M	N/P	CF8	Western	-	-	Poland	0	0	0
KC693761	-	Biedryzcka et al. (2014)	Unknown	M	N/P	CF9	Western	-	-	Poland	0	0	0
KC693762	-	Biedryzcka et al. (2014)	Unknown	M	P	CF10	Western	-	-	Austria	0	0	0
HF674547	-	Kropf et al. (2013)	Unknown	M	P	-	Western	-	-	Austria	0	0	0
HF674458	-	Kropf et al. (2013)	Unknown	M	P	-	Western	-	-	Austria	0	0	0
KF731635	-	Frosch et al. (2014)	Unknown	M	P	-	Western	-	-	Central Europe	0	0	0
KF731636	-	Frosch et al. (2014)	Unknown	M	P	-	Western	-	-	Central Europe	0	0	0
JF264888	-	Horn et al. (2010)	Unknown	M	P	-	Western	-	-	Germany	0	0	0
JF264886	-	Horn et al. (2010)	Unknown	M	P	-	Western	-	-	Germany	0	0	0
JF264887	-	Horn et al. (2010)	Unknown	M	P	-	Western	-	-	Germany	0	0	0
HF674455	-	Kropf et al. (2013)	Unknown	M	P	-	Western	-	-	Austria	0	0	0
